# Supplementary material for: Anti-Inflammatory Dietary Diversity and Depressive Symptoms among Older Adults: A Nationwide Cross-Sectional Analysis
Source: Nutrients. 2022 Nov 28;14(23):5062. doi: 10.3390/nu14235062 (PMC9736199; doi:10.3390/nu14235062)
Supplement: Supplementary file 1 [file nutrients-14-05062-s001.zip]

Archive with 1 entries (1 files):
- nutrients-1971590-supplementary.pdf
